# Supplementary material for: Non-Authenticity of Spring Barley Genotypes Revealed in Gene Bank Accessions
Source: Plants (Basel). 2022 Nov 11;11(22):3059. doi: 10.3390/plants11223059 (PMC9698254; doi:10.3390/plants11223059)
Supplement: Supplementary file 1 [file plants-11-03059-s001.zip]

Archive with 1 entries (1 files):
- plants-2004492-supplementary.pdf
